# Supplementary material for: A selective and augmentable butyrate-FFAR2 signal circuitry programs the cellular identity of enteroendocrine L-cells
Source: Commun Biol. 2026 Mar 17;9:606. doi: 10.1038/s42003-026-09830-5 (PMC13144487; doi:10.1038/s42003-026-09830-5)
Supplement: Supplementary file 4 — Supplementary Data [file 42003_2026_9830_MOESM4_ESM.xlsx]

## Sheet: Figure 1
Figure 1a
										Figure 1g
	-2^(ΔΔCt)
	n1	n2	n3	SEM							Measurement
Ace	1.01943	1.45	0.847	0.1793							Feret (µm)	Area (µm2)	Circularity (a.u)	Feret (µm)	Area (µm2)	Circularity (a.u)	Feret (µm)	Area (µm2)	Circularity (a.u)	Feret (µm)	Area (µm2)	Circularity (a.u)
Pro	0.534528	0.876	0.712	0.0986							n1			n2			n3			SEM
But	0.417596	0.506	0.202	0.09028						Untreated	13.2939	104.568	0.487462	13.6432	90.7944	0.2216	14.27	101.779	0.414446	0.285531	99.047	0.374333
										Ace	13.398	98.0355	0.461778	15.5899	102.074	0.176138	15.0885	98.5896	0.385458	0.66303	99.5667	0.341
Figure 1b										Pro	20.0134	100.383	0.1788	22.3791	151.26	0.1012	18.194	133.423	0.335532	1.21154	128.355	0.205333
										But	25.0023	183.375	0.160476	25.825	202.571	0.139164	23.4668	179.423	0.27069	0.690962	188.456	0.19
	-2^(ΔΔCt)
	n1	n2	n3	SEM
Ace	5.80649	8.1974	6.89237	0.6912
Pro	5.46164	7.35622	6.39621	0.5469
But	77.5443	95.4546	86.7798	5.171
Figure 1d
	Granules per cell
	PYY	GLP-1	PYY	GLP-1	PYY	GLP-1	PYY	GLP-1
	n1		n2		n3		SEM
Untreated	7.9	25.1	8.16667	38.3333	7.375	31.125	0.232555	3.82522
Ace	5.23077	20.9231	7.31579	40.8947	6.72222	24.0556	0.620218	6.20142
Pro	6.75	40.5	7.12	23.96	5	51.3077	0.653784	7.9522
But	35.0833	63	19.9545	66.3182	31.8	41.6	4.59453	7.74582
Figure 1e
	% PYY fraction of total granules
	n1	n2	n3	SEM
Untreated	23.3099	16.5458	17.3119	2.138
Ace	12.977	15.0845	22.5016	2.888
Pro	11.1967	10.9458	22.8487	3.926
But	33.345	27.0417	42.3949	4.456

## Sheet: Figure 2
Figure 2a																						Figure 2d
	Normalised IP1 accumulation (nM)																						Max F-F0
log[SCFA] (M)	-7	-6	-5	-4	-3	-2	-7	-6	-5	-4	-3	-2	-7	-6	-5	-4	-3	-2					n1	n2	n3	n4	SEM
	n1						n2						n3						log EC50	SEM		NaCl	5.555	12.56	5.789	12.045	1.918
Ace	0.144837	0.120624	0.516564	6.93112	25.9042	51.6822	0.347015	0.391183	0.881036	5.7569	27.0406	31.1568	2.26724	2.41945	2.62133	3.70962	19.8444	20.9313	-3.256	0.97		Ace	23.75	57.27	39.29	83.064	12.74
Pro	0.705161	0.249299	0.600677	8.30703	30.409	43.1249	2.01418	1.60052	1.39276	8.54314	74.581	81.5562	5.35598	4.96161	4.67615	10.9238	41.776	52.9436	-3.392	0.962		Pro	27.768	45.78	32.573	74.162	10.42
But	0.313423	0.38717	0.295099	0.690103	6.05391	12.2408	0.691705	2.89069	0.635788	0.665668	7.83385	15.9536	2.55124	2.50689	2.79915	3.02806	6.04326	10.6393	-2.796	0.766		But	16.402	10.3	8.669	16.138	1.988
																						Figure 2e
Figure 2b
																							cAMP accumulation (% relative to forskolin)
	Normalised IP1 accumulation (nM)																					log[SCFA] (M)	-7	-6	-5	-4	-3	-2	-7	-6	-5	-4	-3	-2	-7	-6	-5	-4	-3	-2	-7	-6	-5	-4	-3	-2	-7	-6	-5
	Vehicle	GLPG0974	Vehicle	GLPG0974	Vehicle	GLPG0974	Vehicle	GLPG0974															n1						n2						n3						n4						n5
	n1		n2		n3		SEM															Ace	109.909	104.741	110.574	76.0568	38.5553	13.5973	89.4166	97.658	97.4318	56.3158	30.0578	22.8266	103.987	96.0899	70.6913	28.6322	20.3466	12.7284	93.2488	88.8637	93.1825	59.6436	39.0702	37.2683	100.854	72.0231	77.6811
	19.8285	0	11.4463	0	23.43	0	3.54997	0														Pro	103.079	102.508	99.5193	56.083	21.5919	12.1806	96.9692	93.1481	81.0855	45.7104	29.1523	22.8427	75.521	98.248	67.3822	49.5333	24.0589	16.3685	85.0332	98.3792	65.9507	45.0706	39.8405	95.583	76.2038	61.9864	67.5063
	16.3976	0	22.7856	1.48946	23.24	0	2.20897	0.496485														But	103.413	92.6782	118.841	79.0445	73.6572	24.1458	105.376	93.6738	88.2122	84.382	48.2779	28.3282	98.9158	116.204	89.6729	72.3973	55.9822	29.1042	98.5291	107.399	109.241	88.7673	49.3198	33.2711	98.5291	107.399	109.241
	3.45038	0	0.016214	2.34865	4.51	0	1.35627	0.782882
Figure 2c																						Figure 2f
	F-F0
	NaCl					Ace					Pro					But							Normalised cAMP accumulation (% relative to Vehicle response)
	n1	n2	n3	n4	SEM	n1	n2	n3	n4	SEM	n1	n2	n3	n4	SEM	n1	n2	n3	n4	SEM		log[SCFA] (M)	-7	-6	-5	-4	-3	-2	-7	-6	-5	-4	-3	-2	-7	-6	-5	-4	-3	-2	-7	-6	-5	-4	-3	-2
Frame																							n1						n2						n3						SEM
0.83	-0.376	-0.19498	0.139331	-0.17	0.106931	-0.096	-0.936	-0.587	0.36	0.283315	-0.1	0.615841	0.119	0.952214	0.238126	0.185	-0.163727	0.863859	3.331	0.7884		Ace + GLPG0974	107.197	102.482	83.46	103.122	78.3452	78.2155	85.9061	103.2	92.993	91.8296	97.931	85.6246	74.2044	74.5429	66.0725	83.7512	86.9715	89.1221	9.65738	9.4349	7.88075	5.61747	5.66728	3.21525
1.67	-0.533	-0.21556	0.125738	-0.111	0.136645	-0.046	-0.969	-0.478	0.52	0.316659	-0.028	0.677281	0.049	0.679494	0.193443	0.235	-0.080247	0.903119	3.007	0.694535		Pro + GLPG0974	78.9819	75.9405	135.931	200.063	213.498	219.936	74.0635	87.8494	157.294	179.861	146.325	167.974	167.247	96.1374	126.029	142.42	136.474	121.753	30.2748	5.8615	9.22534	16.8863	24.2004	28.3591
2.5	-0.36	-0.38028	0.128922	0.222	0.158697	-0.07	-1.078	-0.455	0.327	0.299151	-0.079	0.616801	0.367	0.667414	0.170502	0.319	-0.147367	0.914199	3.199	0.741782		But + GLPG0974	84.3496	99.5941	94.3965	97.1795	81.9221	61.0738	79.8514	96.2841	64.6326	66.1571	84.4316	83.2338	98.4811	92.1452	76.3381	86.5415	93.1758	74.4657	5.61249	2.15474	8.65709	9.10153	3.41082	6.4433
3.33	-0.375	-0.12528	0.134465	0.169	0.126911	0.028	-0.936	-0.534	0.444	0.304162	-0.065	0.514901	0.138	0.936254	0.220643	0.238	0.152693	0.768739	3.221	0.721614
4.17	-0.367	-0.18938	0.118964	-0.067	0.102301	-0.053	-0.98	-0.408	0.678	0.346869	-0.01	0.511841	0.144	0.882674	0.19955	0.38	-0.038707	0.595539	3.228	0.740726
5	-0.384	-0.17922	0.130049	-0.006	0.111171	-0.118	-0.944	-0.217	0.576	0.310963	0.068	0.548621	0.459	1.03191	0.198055	0.351	9.3016e-05	0.662459	3.381	0.772722
5.83	-0.232	-0.19838	0.125429	0.073	0.0916468	0.028	-0.763	-0.412	0.297	0.234571	0.14	0.448401	0.145	1.13573	0.234194	0.371	-0.069567	0.904999	3.104	0.704235
6.67	-0.286	-0.28184	0.112209	0.277	0.142177	0.088	-0.794	-0.41	0.477	0.278647	0.149	0.447641	0.311	1.01269	0.187735	0.294	0.019933	0.870539	3.239	0.732804
7.5	-0.442	-0.2738	0.109473	0.392	0.188081	0.111	-0.451	-0.521	0.647	0.272996	0.001	0.464681	0.407	1.00983	0.207239	0.353	-0.000447	0.528199	2.981	0.680789
8.33	-0.339	-0.20346	0.123484	0.267	0.140558	0.112	-0.416	-0.457	0.685	0.268053	0.038	0.586821	0.322	0.723534	0.151511	0.365	-0.013907	0.701879	3.412	0.779092
9.17	-0.214	-0.21244	0.110961	0.175	0.103654	0.092	-0.457	-0.286	0.302	0.173172	0.119	0.460381	0.495	1.13803	0.212635	0.148	-0.127267	0.537939	2.958	0.706252
10	-0.449	-0.1703	0.126108	0.285	0.162505	0.056	-0.465	-0.352	0.518	0.223015	0.014	0.325321	0.594	0.824094	0.174611	0.392	-0.047267	0.323559	3.329	0.78253
10.83	-0.361	-0.28982	0.111608	-0.065	0.107908	0.092	-0.526	-0.428	0.293	0.198585	0.045	0.371461	0.463	1.04133	0.207443	0.243	0.101273	0.476979	2.981	0.68123
11.67	-0.255	-0.18546	0.128048	0.003	0.087508	0.062	-0.426	-0.446	0.378	0.200097	0.101	0.450001	0.348	0.645174	0.113261	0.259	0.093633	0.475939	3.185	0.731403
12.5	-0.141	-0.24634	0.139464	-0.331	0.102389	-0.026	-0.375	-0.476	0.268	0.170044	0.149	0.280841	0.467	1.08449	0.206935	0.439	0.010693	0.644179	3.297	0.744875
13.33	-0.105	-0.20202	0.12303	0.181	0.0911648	0.02	-0.491	-0.199	0.26	0.159859	0.114	0.312581	0.532	0.982274	0.186382	0.247	0.029773	0.124639	3.358	0.807274
14.17	-0.185	-0.23146	0.135383	0.09	0.0935859	0.07	-0.315	-0.404	0.3	0.165048	0.071	0.179161	0.509	0.829814	0.171659	0.068	0.103313	0.222859	3.432	0.825817
15	0.058	-0.12474	0.128597	0.1	0.0569444	0.096	-0.282	-0.232	0.555	0.192764	0.048	0.153581	0.442	0.890674	0.18843	0.1	-0.061627	0.343399	3.208	0.77467
15.83	-0.099	-0.30284	0.119876	-0.009	0.0888817	0.004	-0.179	-0.292	0.476	0.169282	-0.079	0.210061	0.579	0.819394	0.19837	0.09	0.160973	0.390559	3.14	0.734345
16.67	-0.157	-0.34422	0.116016	0.269	0.137107	0.064	-0.305	-0.337	0.443	0.183117	-0.015	0.209881	0.585	0.902794	0.202832	0.227	0.044013	0.285899	3.285	0.77655
17.5	-0.17	-0.12846	0.0962091	0.317	0.112493	-0.056	-0.187	-0.294	0.253	0.118457	0.055	0.142401	0.595	0.959694	0.210333	0.266	0.029513	0.246439	3.297	0.780928
18.33	-0.02	-0.26302	0.091362	0.089	0.0832731	0.018	-0.249	-0.348	0.715	0.239797	-0.036	0.130601	0.505	1.12703	0.257919	0.171	0.019873	0.208579	3.433	0.82597
19.17	-0.11	-0.37022	0.111673	0.391	0.161861	-0.024	-0.002	-0.276	0.505	0.163676	-0.035	0.129521	0.374	1.20699	0.275813	-0.059	0.046533	0.234659	3.599	0.883324
20	0.123	-0.32222	0.107315	-0.151	0.107441	0.102	-0.03	-0.226	0.456	0.143618	-0.001	0.0383213	0.346	0.748434	0.173475	0.177	0.013853	0.0885187	3.508	0.85437
20.83	-0.002	0.0222397	0.0974439	0.135	0.0319592	0.105	-0.065	-0.196	0.647	0.185294	0.186	0.0991813	0.526	0.706074	0.142634	0.07	0.100053	0.151239	3.075	0.742165
21.67	0.085	-0.0265803	0.0986739	0.099	0.0303769	-0.033	-0.094	-0.191	0.785	0.225113	0.08	-0.0050787	0.396	0.734134	0.168116	0.131	-0.019947	0.128099	3.389	0.828071
22.5	0.178	-0.0714803	0.105037	0.034	0.0531568	0.078	-0.119	-0.315	0.249	0.122	-0.049	0.00508133	0.483	1.03131	0.251464	-0.102	0.042453	0.160439	3.017	0.74777
23.33	-0.006	-0.1492	0.121336	0.011	0.0555348	0.09	0.078	-0.193	0.231	0.0885932	0.025	0.0185213	0.342	0.899934	0.207106	0.109	0.071073	-0.0261413	3.508	0.864641
24.17	0.114	-0.0507003	0.107402	0.126	0.0418029	-0.055	0.074	-0.07	0.45	0.121141	0.146	0.0888413	0.402	0.868514	0.177625	0.028	0.119113	-0.0239213	3.619	0.894972
25	-0.011	0.0257197	0.131823	0.14	0.0378958	0.043	0.121	-0.266	0.065	0.0871439	0.01	-0.0197187	0.5	0.791954	0.197199	-0.019	0.096933	-0.188821	3.446	0.872715
25.83	-0.031	0.0588997	0.120022	0.21	0.0507514	0.036	0.109	-0.25	0.284	0.111177	0.017	-0.0648187	0.481	0.796954	0.202624	-0.054	0.00751302	-0.179501	3.41	0.872201
26.67	-0.022	-0.0336803	0.16998	-0.03	0.0496948	-0.046	0.165	-0.185	0.057	0.0746072	-0.209	-0.122419	0.407	0.808794	0.238561	-0.105	0.00591302	-0.0131013	2.991	0.757486
27.5	0.055	0.17368	0.130861	-0.065	0.0523217	-0.001	0.255	-0.105	0.286	0.0959778	-0.05	0.00620133	0.428	0.551474	0.15027	-0.03	0.014993	0.0592387	3.624	0.902498
28.33	0.095	0.1166	0.116176	-0.048	0.0396366	0.043	0.281	-0.25	0.468	0.155159	-0.127	0.0525013	0.349	0.589654	0.158558	-0.066	0.063253	-0.151341	2.981	0.759373
29.17	0.122	0.1115	0.143808	0.165	0.0118937	-0.062	0.161	-0.138	0.458	0.133754	-0.144	-0.149379	0.363	0.976934	0.266989	-0.074	-0.015667	-0.187041	3.122	0.804346
30	0.141	0.41018	0.116143	-0.099	0.104352	-0.023	0.302	-0.081	0.202	0.0908745	0.054	-0.0838787	0.342	0.734454	0.180856	-0.28	-0.001607	-0.189861	3.262	0.856754
30.83	0.223	0.0615397	0.149587	-0.068	0.062586	0.01	0.398	-0.249	0.447	0.165455	-0.033	-0.0377787	0.238	0.664714	0.165322	-0.15	0.00753302	-0.119601	3.522	0.902984
31.67	0.223	0.27232	0.130871	0.245	0.0306809	0.024	0.471	-0.137	0.046	0.129903	-0.027	-0.0664387	0.371	0.638934	0.16858	-0.191	-0.003027	-0.421201	3.086	0.8272
32.5	0.129	0.00045967	0.121668	-0.092	0.0528976	0.058	0.521	-0.128	0.066	0.138059	-0.028	-0.185679	0.344	0.936634	0.249379	0.005	-0.059947	-0.402361	3.232	0.850814
33.33	0.222	0.0235597	0.123265	0.165	0.0418491	-0.066	0.541	-0.031	0.321	0.145697	-0.048	-0.0303387	0.398	0.711854	0.183112	-0.146	0.072353	-0.358361	3.403	0.891099
34.17	-0.082	0.32824	0.113661	-0.037	0.0925054	-0.053	0.644	-0.179	0.014	0.183579	0.011	-0.365859	0.125	0.654554	0.210742	0.008	0.064713	-0.296561	3.45	0.884717
35	0.118	0.0581997	0.100224	0.07	0.0137043	0.01	0.545	-0.265	-0.014	0.170417	0.103	-0.305959	0.159	0.571594	0.179495	-0.137	-0.007387	-0.355061	3.562	0.934877
35.83	0.202	-0.1054	0.0922246	-0.283	0.107351	-0.013	0.585	-0.182	0.209	0.165705	0.11	-0.279359	0.06	0.728074	0.209788	-0.32	0.00667302	-0.512261	3.683	0.995328
36.67	0.184	0.1992	0.103191	-0.013	0.0485877	-0.065	0.549	-0.082	0.059	0.147959	0.049	-0.294339	0.014	0.586254	0.182901	-0.123	0.097433	-0.454001	2.988	0.79508
37.5	0.157	0.25802	0.0989312	-0.014	0.0568029	0.016	0.323	-0.18	0.113	0.104586	-0.02	-0.288339	0.04	0.450054	0.152598	-0.182	0.075633	-0.394101	3.409	0.899099
38.33	0.106	-0.0352803	0.101251	-0.091	0.049476	-0.123	0.615	-0.014	-0.064	0.171949	0.229	-0.431299	-0.145	0.478354	0.200834	-0.367	0.190733	-0.243501	3.34	0.878162
39.17	0.155	0.30784	0.111426	-0.294	0.128454	-0.103	0.418	-0.068	0.206	0.122845	-0.031	-0.387859	-0.043	0.531894	0.190379	-0.294	0.100473	-0.561301	3.477	0.942009
40	0.232	0.16458	0.0922486	-0.086	0.0684645	-0.018	0.461	-0.143	-0.002	0.132633	-0.014	-0.332899	-0.152	0.699374	0.226053	-0.38	0.037453	-0.474901	3.46	0.939732
40.83	0.259	0.0892797	0.130986	-0.242	0.106732	0.079	0.509	-0.131	0.05	0.135622	0.053	-0.260399	-0.187	0.575834	0.189064	-0.084	0.090133	-0.681941	3.561	0.960896
41.67	0.222	0.10196	0.118133	0.002	0.045032	-0.141	0.621	-0.018		0.236184	-0.044	-0.295539	-0.06	0.535394	0.176756	-0.177	0.069653	-0.667461	3.715	1.00506
42.5	0.259	0.23884	0.125489	-0.515	0.183067	-0.025	0.492	-0.047		0.176115	0.034	-0.571819	-0.282	0.362434	0.201394	-0.075	0.098893	-0.684101	3.48	0.940124
43.33	0.296	0.0379997	0.115582	-0.203	0.103452	-0.063	0.43	-0.089		0.168834	0.056	-0.521619	-0.306		0.168519	-0.192	0.063653	-0.677441		0.217336
44.17	0.292	0.18252	0.115447	-0.061	0.0739792	-0.131	0.45	-0.011		0.177088	0.05	-0.446519	-0.147		0.144347	-0.236	-0.004747	-0.591301		0.170581
45	0.333	0.47608	0.125699	-0.156	0.137251	-0.122	0.377	0.037		0.147174	0.098	-0.557039	-0.216		0.189147	-0.296	0.044873	-0.648221		0.200088
45.83	0.367	0.29024	0.132208	-0.131	0.109992	0.067	0.598	-0.056		0.200666	-0.196	-0.476979	-0.353		0.0812981	-0.397	0.205553	-0.728601		0.273422
46.67	0.198	0.45878	0.124197	-0.043	0.104405	0.01	0.595	-0.217		0.241879	0.179	-0.582879	-0.3		0.222351	-0.249	0.080833	-0.750921		0.241814
47.5	0.32	0.3159	0.109159	-0.146	0.110192	-0.031	0.75	-0.328		0.321477	0.115	-0.438499	-0.378		0.175289	-0.284	0.058033	-0.876761		0.273068
48.33	0.376	0.4018	0.137298	-0.282	0.158375	-0.079	0.398			0.2385	-0.111	-0.509339	-0.359		0.116137	-0.234	-0.088487	-0.979621		0.276008
49.17	0.408	0.52228	0.103247	-0.49	0.226595	-0.025				0	0.039	-0.425099	-0.404		0.151306	-0.175	0.161113	-0.858361		0.299934
50	0.4	0.44222	0.126184	-0.302	0.171187	-0.176				0	-0.032	-0.560119	-0.469		0.16299	-0.253	0.123213			0.188107
50.83	-0.54	-0.0426003	0.469516	-6.944	1.73883	-1.805	11.015	3.609	-4.827	3.47545	-1.379	-0.850019	-0.541	-1.38793	0.20838	2.397	0.465793	-3.6631	3.728	1.6108
51.67	0.469	-2.44106	0.712814	-7.36	1.87713	-1.894	11.904	4.617	-4.39	3.64786	-0.958	-0.763559	-0.822	-0.141046	0.181335	2.783	1.55103	-3.2346	3.971	1.57995
52.5	0.28	-2.80118	0.743419	-5.145	1.38346	-1.753	13.524	5.608	1.245	3.31986	-0.959	-0.659879	-0.756	1.27805	0.521162	3.661	3.50369	-2.825	4.006	1.6405
53.33	0.266	-5.82986	0.741495	0.731	1.60617	-2.742	14.87	6.308	4.058	3.63317	-0.511	-0.755819	-1.428	2.20161	0.798846	4.326	4.33385	-0.0140013	5.137	1.16882
54.17	0.496	1.33366	0.8338	2.303	0.393411	-0.718	17.477	7.8	11.008	3.7829	-0.11	-0.801139	1.622	1.96345	0.66783	4.875	3.03809	4.79564	5.722	0.563627
55	0.593	8.8231	0.599715	4.309	1.95418	1.403	21.577	8.194	10.773	4.19173	-0.494	-1.22112	2.275	3.16823	1.05963	5.18	5.37823	4.97102	6.576	0.359636
55.83	1.93	8.70658	0.588627	5.385	1.82344	1.849	25.592	8.618	10.539	5.00721	0.513	-0.921439	2.316	3.43311	0.963139	5.506	5.62825	6.295	6.959	0.335566
56.67	0.075	9.61582	0.602652	5.502	2.24964	2.299	30.055	8.993	9.857	5.99417	3.777	-0.812159	2.822	4.14109	1.13272	2.306	5.94637	6.61526	7.803	1.18449
57.5	0.914	9.65052	0.558983	6.312	2.20081	3.284	34.285	9.267	10.341	6.84201	4.44	-0.888619	3.003	4.74203	1.29441	6.781	5.89311	6.78384	7.804	0.390526
58.33	1.066	9.77794	0.581484	6.309	2.20338	4.757	37.514	9.561	10.738	7.40436	4.982	-0.883859	3.475	5.91147	1.50455	11.429	6.23707	7.07272	8.272	1.13814
59.17	1.178	10.1313	0.607898	6.275	2.25531	5.891	39.838	10.062	11.477	7.76471	5.539	-0.884899	3.697	6.90957	1.6993	11.936	6.32901	7.2391	8.561	1.22854
60	1.185	10.0487	0.608105	6.576	2.25813	6.998	42.311	10.505	11.822	8.19745	6.158	-0.975339	3.837	8.03261	1.94557	12.168	6.54171	7.3948	8.666	1.23793
60.83	1.148	10.0581	0.559254	6.726	2.28314	7.716	44.622	10.658	12.076	8.66569	6.73	-0.838039	4.179	9.66423	2.22649	12.349	6.70353	7.62214	8.741	1.23726
61.67	1.371	10.1118	0.53144	6.638	2.2638	8.585	46.67	10.857	13.184	8.99778	7.321	-0.877139	4.495	11.9024	2.67408	12.499	6.82511	7.86758	9.229	1.23368
62.5	1.265	10.1477	0.599201	6.85	2.28975	9.9	47.874	11.23	14.951	9.02526	8.504	-0.854959	4.996	16.022	3.52684	11.912	6.84469	8.12912	8.949	1.07546
63.33	1.362	10.1224	0.590376	6.889	2.27704	11.167	48.71	11.604	18.074	8.91471	9.751	0.317001	5.346	21.3286	4.48299	12.248	6.97607	7.9901	9.326	1.14379
64.17	1.581	9.99636	0.568357	6.206	2.18075	11.925	49.366	11.954	22.582	8.83341	11.357	2.91256	6.224	27.796	5.52155	11.893	6.83453	8.13904	9.495	1.0806
65	1.508	9.86514	0.560354	6.473	2.18153	12.677	49.856	11.784	28.14	8.91015	13.426	5.7222	8.128	33.9269	6.41382	11.685	7.03419	7.91938	9.501	1.02011
65.83	1.485	10.0154	0.539727	6.449	2.21609	13.418	50.984	12.396	34.643	9.25759	15.416	8.52682	10.209	39.8591	7.26823	11.669	6.95107	7.93192	9.688	1.03768
66.67	1.628	9.97784	0.563822	6.452	2.18827	13.998	51.546	12.586	42.784	9.94469	17.535	14.1026	12.245	45.3716	7.7637	11.422	6.88235	7.89722	9.824	1.01018
67.5	1.569	9.8061	0.516991	6.22	2.15184	14.599	51.476	12.975	50.807	10.7893	19.481	20.7189	14.612	50.0365	8.05008	11.098	6.64995	7.98182	9.83	0.983254
68.33	1.723	9.5163	0.50691	6.241	2.07868	14.95	51.444	13.435	56.13	11.4741	21	25.6343	16.184	54.0022	8.48782	11.026	6.57325	7.59386	10.075	1.04054
69.17	1.656	9.60486	0.505586	5.937	2.08459	15.348	51.271	14.563	61.417	12.1271	22.083	28.6281	17.973	56.3956	8.65779	10.85	6.55237	7.5451	10.022	1.0128
70	1.82	9.64636	0.501019	5.703	2.06316	15.688	50.835	15.521	64.234	12.4094	22.74	29.1579	19.457	57.7103	8.71727	10.701	6.46457	7.41504	10.245	1.0424
70.83	1.773	9.4852	0.478971	5.617	2.03308	15.937	50.433	16.717	67.469	12.7874	23.398	29.1445	21.372	59.6716	8.9117	10.619	6.21683	7.40206	10.182	1.06824
71.67	1.879	9.61738	0.464553	5.503	2.04687	16.293	49.89	17.894	68.998	12.8368	24.063	29.1424	23.273	60.6732	8.89072	10.145	5.96253	7.12336	10.163	1.06902
72.5	1.902	9.72632	0.456713	4.959	2.04928	16.398	49.166	19.076	70.611	12.9431	24.959	29.001	25.198	61.884	8.92266	10.18	6.00165	6.8718	10.085	1.08174
73.33	2	9.3284	0.44552	5.012	1.95567	16.82	48.434	20.094	71.112	12.8112	25.642	28.7275	26.826	62.5585	8.89605	10.025	5.80347	6.62128	10.44	1.17551
74.17	1.822	9.23676	0.490742	5.069	1.94785	17.157	47.739	21.943	71.503	12.5814	26.843	28.7054	28.604	62.8342	8.70635	10.08	5.55733	6.37998	10.175	1.2124
75	2.049	9.25966	0.434589	4.754	1.92979	17.095	46.612	23.042	71.704	12.4515	27.18	28.6266	29.593	62.65	8.56022	9.586	5.44477	6.43018	10.12	1.15324
75.83	1.876	9.39966	0.473433	4.741	1.97048	17.02	46.15	24.149	71.729	12.3277	27.838	28.5888	29.966	63.3933	8.66013	9.194	5.13907	5.90428	10.089	1.21334
76.67	2.074	9.2369	0.439474	4.615	1.91826	16.87	45.986	25.507	71.975	12.2585	29.07	28.4936	30.279	63.8742	8.65633	9.018	5.15791	5.64508	9.965	1.20053
77.5	2.156	9.11016	0.436726	4.485	1.88054	17.108	44.848	26.082	72.524	12.244	29.46	28.0514	30.263	64.2434	8.75825	8.88	5.01303	5.55664	10.177	1.25822
78.33	2.091	8.86074	0.421435	4.251	1.82813	17.4	44.344	27.051	72.774	12.1478	29.379	27.3329	30.059	63.8676	8.75518	8.588	4.58017	5.4039	9.971	1.28056
79.17	2.108	9.1005	0.438735	4.186	1.87761	17.544	43.747	28.172	72.666	11.9866	29.381	26.7242	29.739	64.1146	8.90039	8.567	4.42319	5.25282	10.1	1.34563
80	2.07	8.9872	0.42458	3.881	1.85502	17.418	43.09	28.587	71.968	11.8019	29.809	26.1501	29.722	64.4369	9.00953	8.398	4.31229	5.02304	10.138	1.38231
80.83	2.176	8.92318	0.419404	3.973	1.83306	17.21	42.976	29.121	72.029	11.804	29.739	26.0677	29.807	64.306	8.98458	7.934	4.20515	4.7028	10.002	1.37352
81.67	2.336	8.68312	0.430222	3.749	1.76414	16.843	41.829	29.587	71.93	11.7882	30.045	25.065	30.173	63.9111	8.9502	7.692	4.08195	4.39182	9.645	1.34146
82.5	2.236	8.8664	0.464323	3.875	1.80814	16.287	40.354	29.556	71.136	11.6875	30.145	24.9525	30.1	63.7616	8.92419	7.664	3.82407	4.43076	9.966	1.4378
83.33	2.27	8.887	0.44649	3.692	1.8137	16.167	39.414	29.781	71.011	11.659	30.304	24.5737	30.554	63.0002	8.74053	7.53	3.76559	4.16282	9.742	1.42452
84.17	2.498	8.85764	0.436514	3.466	1.7958	15.986	38.739	29.989	70.657	11.5937	29.809	24.2711	31.082	62.9199	8.75879	7.307	3.47113	3.8098	9.588	1.46533
85	2.373	8.86422	0.427096	3.437	1.80713	15.78	38.155	30.192	70.578	11.5982	30.09	23.8846	31.362	61.7404	8.48244	6.961	3.50533	3.7959	9.653	1.45337
85.83	2.53	8.58192	0.420497	3.483	1.73187	15.692	37.25	29.971	69.426	11.366	29.864	23.1159	31.346	61.7041	8.58768	6.988	3.49523	3.24134	9.165	1.43088
86.67	2.449	8.72482	0.440074	3.262	1.77086	15.426	36.172	30.081	69.451	11.4186	30.48	22.8374	32.079	60.804	8.3323	6.627	3.30443	3.25066	9.279	1.45424
87.5	2.555	8.42276	0.421973	3.23	1.69741	15.151	34.777	29.694	68.89	11.3747	30.416	22.3263	32.114	60.2929	8.28183	6.54	3.09607	3.065	9.399	1.52724
88.33	2.602	8.3788	0.454497	3.148	1.68134	14.88	34.04	29.703	69.07	11.4738	30.341	21.6698	32.447	59.9789	8.29126	6.306	3.09745	2.7563	9.136	1.50128
89.17	2.675	8.31426	0.463503	3.043	1.66397	14.359	33.638	29.519	68.798	11.5119	30.575	21.6875	32.681	58.8315	7.99248	6.29	2.94793	2.80416	9.061	1.49678
90	2.636	8.28364	0.481124	3.087	1.65465	14.196	33.231	29.452	68.064	11.3792	30.39	21.2074	32.672	58.581	8.01529	6.145	2.92063	2.3768	9.401	1.6255
90.83	2.698	8.0325	0.445915	2.841	1.60594	13.783	31.863	29.386	67.678	11.3927	30.823	20.773	32.662	57.3031	7.75747	5.911	2.76029	2.3641	9.128	1.5766
91.67	2.701	7.95466	0.452931	3.036	1.58054	13.604	30.586	29.177	67.336	11.3896	30.6	20.3017	32.648	57.1622	7.81008	5.779	2.61917	2.3928	9.127	1.58385
92.5	2.826	7.92962	0.445131	3.086	1.56947	13.292	29.292	29.006	66.922	11.3952	30.268	19.8958	32.593	56.8524	7.81991	5.587	2.74041	2.14776	8.868	1.53946
93.33	3.014	7.82554	0.465707	2.936	1.53994	13.075	28.131	28.98	66.722	11.431	30.169	20.0573	33.108	55.4802	7.46822	5.473	2.47625	1.95778	9.001	1.62168
94.17	2.67	7.85072	0.486416	2.626	1.56603	12.783	27.304	28.192	66.857	11.5763	30.212	19.5984	32.557	55.4814	7.55222	5.342	2.52827	1.66456	8.889	1.62928
95	2.788	8.085	0.488886	2.666	1.61481	12.516	27.228	27.914	65.993	11.426	29.935	19.102	32.619	54.2541	7.36325	5.032	2.36421	1.69114	8.588	1.56577
95.83	2.725	8.04746	0.471702	2.397	1.62365	12.148	26.51	27.612	65.663	11.4485	29.629	18.7145	32.822	53.8808	7.35502	4.972	2.41669	1.5643	8.667	1.5945
96.67	3.058	7.77534	0.446026	2.456	1.55116	11.918	26.083	27.008	64.916	11.3496	29.269	17.9569	32.806	52.8734	7.27437	4.761	2.17813	1.28598	8.39	1.59274
97.5	2.775	7.8554	0.487812	2.234	1.58288	11.573	24.846	26.747	64.288	11.3228	29.352	17.6431	33.028	52.5376	7.2502	4.74	2.17775	1.19832	8.361	1.59893
98.33	2.924	7.76198	0.453099	2.273	1.55989	11.36	24.425	26.592	63.272	11.14	29.149	17.1099	32.922	52.0232	7.24025	4.564	1.95771	1.11684	8.18	1.58813
99.17	2.824	7.80926	0.503943	2.148	1.5733	10.928	23.523	26.072	62.86	11.173	29.24	16.3113	33.124	50.7178	7.0998	4.562	2.06127	0.963479	8.255	1.61745
100	2.948	7.93434	0.484993	2.05	1.60924	10.868	22.822	25.765	61.832	10.9862	28.761	16.1377	33.461	50.4826	7.10438	4.361	1.94025	0.864679	8.251	1.63781
100.83	3.164	7.58634	0.485445	2.149	1.51738	10.871	22.389	25.371	61.35	10.9091	28.734	15.7035	34.095	49.8833	7.07343	4.479	1.96377	0.708919	7.904	1.58706
101.67	3.065	7.5638	0.549788	1.959	1.51647	10.931	22.258	24.954	60.313	10.6744	28.512	15.6989	33.918	49.5116	7.00116	4.596	1.89353	0.745599	8.017	1.6171
102.5	3.298	7.68614	0.507036	2.08	1.54091	10.208	21.328	24.759	60.132	10.7979	27.928	15.5689	33.889	48.7367	6.8882	4.375	1.79541	0.527039	7.796	1.6048
103.33	3.26	7.47458	0.460205	1.97	1.50725	9.788	20.421	24.201	58.808	10.6157	27.342	15.0219	34.638	47.698	6.83506	4.376	1.84277	0.305979	8.047	1.69088
104.17	3.12	7.58688	0.47679	2.254	1.51273	9.373	19.848	23.818	57.905	10.5077	27.266	14.6061	34.804	47.0696	6.80312	4.125	1.61679	0.139299	7.848	1.68617
105	3.175	7.67606	0.481126	2.112	1.54132	9.119	19.007	23.685	57.501	10.5059	26.935	14.5258	34.595	46.1394	6.64101	3.988	1.87809	0.224759	7.703	1.61376
105.83	3.125	7.80274	0.549334	2.123	1.56036	8.87	18.767	23.301	55.593	10.1126	26.692	13.8227	34.778	45.9396	6.76491	3.84	1.59779	0.0715987	7.75	1.66866
106.67	3.318	7.65168	0.535877	1.773	1.5521	8.681	17.78	22.715	54.27	9.90548	26.354	13.5023	35.926	44.2414	6.60429	4.005	1.55199	0.229519	7.473	1.59147
107.5	3.271	7.59282	0.510598	2.037	1.52189	8.381	17.027	22.81	53.492	9.81334	26.341	13.2799	34.725	43.6103	6.45156	3.801	1.53497	0.126559	7.447	1.59723
108.33	3.283	7.61912	0.548895	1.796	1.5407	8.079	16.502	22.532	52.046	9.55657	25.856	12.5667	34.503	42.5097	6.40738	3.575	1.42705	-0.184721	7.491	1.66064
109.17	3.217	7.483	0.545086	1.971	1.49611	7.856	16.07	21.798	50.931	9.36987	25.75	12.3806	33.562	41.3468	6.17678	3.791	1.31105	-0.0784813	7.425	1.64534
110	3.238	7.373	0.514587	2.033	1.47073	7.572	15.686	21.427	50.149	9.26037	24.951	12.4814	33.761	40.2135	6.00275	3.494	1.38193	-0.0643213	7.486	1.64201
110.83	3.236	7.35054	0.557639	2.031	1.45893	7.287	15.278	21.005	48.999	9.06631	25.173	12.1872	33.67	39.0675	5.85782	3.471	1.40587	-0.299721	7.075	1.5871
111.67	3.282	7.46314	0.561921	1.959	1.48958	7.079	14.983	20.29	46.886	8.63003	24.108	11.614	33.888	37.9777	5.86661	3.327	1.31961	-0.158721	7.506	1.66363
112.5	3.117	7.19178	0.555975	2.433	1.39817	6.705	14.555	20.257	46.034	8.51462	23.922	11.3056	32.914	37.7835	5.81644	3.528	1.23487	-0.327201	7.293	1.6552
113.33	3.118	7.3298	0.560518	1.935	1.46128	6.555	13.755	20.275	45.457	8.45959	23.46	10.8392	32.659	36.329	5.68041	3.407	1.37971	-0.531101	7.5	1.71985
114.17	3.112	7.2906	0.590493	1.905	1.44985	6.628	14.199	19.551	43.684	8.00766	22.731	10.6481	32.148	36.0317	5.65178	3.348	1.20689	-0.674461	7.584	1.77434
115	3.167	7.34696	0.592566	2.24	1.43887	6.151	13.755	19.007	42.342	7.80252	22.302	10.6013	32.065	34.8799	5.49336	3.146	1.15375	-0.614661	7.534	1.75358
115.83	3.303	7.07736	0.551873	2.103	1.39184	5.976	13.423	18.74	40.738	7.47923	22.21	10.2276	31.88	34.2704	5.46796	2.999	1.07447	-0.640641	7.68	1.79508
116.67	3.223	6.96562	0.571221	2.268	1.35236	5.689	13.455	18.077	39.871	7.32622	21.937	9.78418	31.399	33.6477	5.43155	3.155	1.10767	-0.757981	7.637	1.80381
117.5	3.097	6.98032	0.575549	1.954	1.37636	5.64	13.3	17.462	38.085	6.93427	21.633	9.63678	31.194	32.7646	5.32547	3.352	0.989793	-0.711521	7.626	1.80743
118.33	3.158	6.86352	0.564929	1.939	1.3521	5.657	13.069	17.031	37.186	6.74218	20.828	9.03246	30.593	32.4621	5.37576	3.162	0.804473	-0.839221	8.059	1.9368
119.17	3.24	6.8622	0.563707	1.922	1.35356	5.398	12.778	16.399	35.865	6.50124	20.457	8.78634	30.515	31.1193	5.24864	3.122	0.904033	-0.927561	7.892	1.90417
120	3.176	6.83812	0.518395	1.936	1.35394	5.342	12.56	15.731	34.45	6.20305	19.641	8.65772	30.387	31.1104	5.29242	2.977	0.975593	-0.974181	7.758	1.87377
120.83	3.212	6.8783	0.559309	1.956	1.35528	5.248	12.717	15.902	34.339	6.17987	19.406	8.65916	29.585	30.5543	5.12677	3.027	0.735893	-1.02148	8.384	2.04319
121.67	3.2	6.8596	0.556404	1.732	1.36886	5.229	12.648	15.441	32.672	5.80609	18.965	8.47836	29.273	29.7413	5.0355	2.872	0.834673	-0.975841	8.407	2.03228
122.5	3.315	6.70984	0.563721	1.888	1.32216	5.028	12.838	15.564	32.134	5.70283	18.669	8.52754	28.912	28.7601	4.86164	2.777	0.905313	-1.13832	8.368	2.04293
123.33	3.264	6.68758	0.538195	2.196	1.29927	5.035	12.655	15.132	30.669	5.37966	18.127	8.52894	28.668	28.0061	4.75704	2.569	0.808253	-1.1473	8.779	2.1475
124.17	3.196	6.65434	0.574354	1.893	1.30629	4.941	12.589	14.152	30.051	5.27176	17.722	8.15622	28.161	26.9008	4.64996	2.742	0.723733	-1.11116	8.488	2.08032
125	3.301	6.5851	0.555932	1.909	1.29346	4.877	12.725	13.713	29.013	5.04682	17.372	8.0991	28.269	26.2883	4.62292	2.54	0.777853	-1.27744	8.817	2.17863
125.83	3.289	6.50824	0.541575	2.029	1.26965	4.953	12.543	13.115	28.838	5.0162	16.903	7.93254	27.324	25.6666	4.47013	2.899	0.839393	-1.28204	8.779	2.16535
126.67	3.19	6.51598	0.532768	1.952	1.27719	4.831	12.823	12.75	27.561	4.74301	16.478	7.96976	26.673	24.9814	4.30771	2.536	0.727253	-1.2992	8.813	2.18481
127.5	3.06	6.20206	0.531865	1.978	1.20347	4.916	12.8	12.4	26.664	4.53453	16.269	7.7448	26.212	24.6822	4.26361	2.512	0.690793	-1.34944	9.014	2.24231
128.33	3.146	6.4452	0.593887	2.18	1.23556	4.705	12.691	11.762	26.025	4.44928	15.507	7.43206	25.943	24.2353	4.27741	2.387	0.521453	-1.45858	8.403	2.1299
129.17	3.055	6.62992	0.579453	1.931	1.29652	4.717	12.776	11.5	25.631	4.36586	14.904	7.06548	24.951	23.6767	4.1753	2.673	0.670353	-1.46934	8.678	2.18374
130	3.101	6.3251	0.586072	2.108	1.214	4.668	12.634	10.963	24.873	4.2264	14.113	6.95838	23.786	23.2113	4.01868	2.588	0.517953	-1.58078	8.707	2.21928
130.83	3.067	6.07074	0.533654	2.302	1.15484	4.549	12.488	10.41	24.363	4.15831	13.752	6.82032	23.199	22.2487	3.86407	2.558	0.616633	-1.64852	8.394	2.15055
131.67	3.21	6.11594	0.547644	2.02	1.18056	4.551	12.795	9.798	23.749	4.05088	12.792	6.83976	22.811	21.6902	3.79655	2.608	0.579333	-1.58932	8.689	2.21183
132.5	3.273	6.2437	0.542313	2.19	1.19989	4.394	12.863	9.7	22.92	3.89713	12.258	6.73172	22.169	21.5565	3.74636	2.353	0.497793	-1.70314	8.597	2.21461
133.33	3.157	6.08196	0.53059	2.255	1.16103	4.491	13.028	9.316	23.062	3.93821	11.707	6.7401	21.448	20.6888	3.56982	2.312	0.465713	-1.58274	8.561	2.19019
134.17	2.962	6.14164	0.540727	2.142	1.17771	4.486	12.885	8.963	22.898	3.92485	11.235	6.5383	20.604	19.6214	3.38547	2.361	0.548773	-1.63038	8.619	2.20466
135	2.995	6.25126	0.574356	2.332	1.18655	4.432	13.251	8.832	22.095	3.77151	10.777	6.41124	20.204	20.0636	3.44848	2.053	0.466153	-1.72022	8.729	2.25262
135.83	2.996	6.12832	0.521019	2.191	1.17543	4.378	13.548	8.379	22.243	3.85624	10.239	6.31682	19.892	19.2006	3.35296	2.13	0.622733	-1.7397	8.407	2.16881
136.67	2.924	5.9169	0.515679	2.262	1.12525	4.252	13.929	8.034	21.49	3.75855	10.67	6.03372	19.509	19.27	3.32422	2.267	0.440353	-1.73692	8.325	2.1613
137.5	3.058	5.96168	0.524899	1.972	1.15106	4.303	14.207	7.661	20.992	3.69259	10.436	6.06636	19.206	19.0943	3.27032	2.276	0.399433	-1.92674	8.428	2.21793
138.33	3.093	6.1157	0.538839	2.064	1.1776	4.32	14.021	8.154	20.859	3.60828	10.15	5.93884	18.536	18.3509	3.12282	2.299	0.551693	-1.95038	8.395	2.20358
139.17	2.972	5.96376	0.532462	2.24	1.13394	4.484	14.236	8.145	20.149	3.44618	10.211	5.77662	17.817	17.8377	2.97951	2.028	0.304113	-1.78938	8.4	2.19799
140	2.874	6.02674	0.562714	2.165	1.14674	4.596	14.129	7.426	20.455	3.55052	9.704	5.7671	16.956	17.4144	2.84532	2.059	0.450613	-1.99056	8.542	2.25176
140.83	2.769	6.19628	0.496216	2.157	1.19766	4.629	14.463	7.511	20.389	3.54343	9.61	5.65602	16.711	16.8329	2.75899	1.984	0.375813	-2.04208	8.66	2.29298
141.67	3.05	6.0101	0.521238	2.281	1.14454	4.624	14.25	6.757	19.857	3.50133	9.138	5.79632	16.628	16.2391	2.67792	2.145	0.400273	-2.08788	8.321	2.21913
142.5	2.934	5.96354	0.523847	2.341	1.13058	4.575	14.115	6.57	19.637	3.47617	8.655	5.76204	16.078	15.63	2.56628	2.224	0.330013	-1.9887	8.412	2.22905
143.33	2.839	5.85658	0.504183	2.492	1.10489	4.583	14.05	6.128	19.458	3.485	8.526	5.66116	15.992	15.2974	2.54078	1.915	0.330533	-2.1199	8.387	2.24529
144.17	3.016	5.89792	0.513013	2.439	1.11406	4.698	14.251	5.991	19.034	3.41467	8.218	5.61306	15.342	15.2576	2.47812	2.204	0.347433	-2.1537	8.26	2.21933
145	2.792	5.43562	0.529678	2.371	1.01175	4.639	13.997	5.655	18.788	3.39674	7.859	5.50298	14.634	15.0201	2.40154	2.038	0.253173	-2.245	8.52	2.30042
145.83	2.929	5.6366	0.491403	2.5	1.05872	4.685	14.13	5.736	19.161	3.4637	7.578	5.51624	13.975	15.1329	2.36123	2.074	0.273853	-2.2782	8.203	2.23134
146.67	2.662	5.82776	0.509514	2.274	1.1071	4.657	14.456	5.673	19.012	3.47295	7.227	5.51864	13.534	14.4025	2.22724	2.143	0.258073	-2.1519	8.161	2.20244
147.5	2.692	5.3867	0.512877	2.377	1.00412	4.858	14.298	5.48	19.113	3.47463	6.981	5.33568	13.439	14.3797	2.27073	1.984	0.163233	-2.41988	8.178	2.25601
148.33	2.664	5.40384	0.511454	2.147	1.01679	4.904	14.488	5.177	18.892	3.48145	6.925	5.21772	12.682	14.1472	2.16899	2.02	0.111153	-2.29522	7.959	2.1893
149.17	2.648	5.64828	0.511976	2.549	1.05782	4.885	14.446	4.801	19.132	3.57875	6.947	5.24314	12.284	14.179	2.12476	1.99	0.197513	-2.36156	8.103	2.22706
150	2.592	5.68438	0.510658	2.308	1.07406	4.882	14.307	4.713	18.683	3.49309	6.581	5.1493	12.053	13.7548	2.08201	1.891	0.063293	-2.5513	8	2.24329
150.83	2.595	5.3357	0.495851	2.402	0.996026	4.985	14.43	4.557	19.503	3.67071	6.636	5.16564	11.877	13.4126	1.9946	1.938	0.086713	-2.3942	7.985	2.21278
151.67	2.555	5.34786	0.459171	2.319	1.0081	5.192	14.257	4.385	18.654	3.4894	6.328	5.0766	11.423	13.4376	2.00164	1.809	0.00115302	-2.59526	7.941	2.24101
152.5	2.6	5.5853	0.505609	2.634	1.04426	5.078	14.4	4.378	18.929	3.57049	6.105	4.8975	11.272	13.3515	2.02638	1.739	0.196373	-2.53826	7.726	2.1701
153.33	2.501	5.32084	0.511549	2.206	0.996861	5.138	14.713	4.028	18.828	3.6242	6.106	4.79308	11.054	13.5169	2.05395	1.734	0.124433	-2.52664	8.157	2.27161
154.17	2.656	5.35896	0.48799	2.551	0.998794	5.243	14.692	4.101	18.961	3.6228	6.042	4.8787	10.508	13.6488	2.02911	1.909	0.109633	-2.53818	8.059	2.25158
155	2.504	5.42668	0.509304	2.552	1.01181	5.358	14.826	4.141	18.712	3.56791	6.34	4.8842	10.153	13.1005	1.86144	1.706	0.170933	-2.6531	7.971	2.24674
155.83	2.544	5.16444	0.493007	2.438	0.958767	5.328	14.813	3.912	18.716	3.6068	6.199	5.10744	9.881	13.5854	1.92404	2.008	0.00569302	-2.72048	7.835	2.23826
156.67	2.362	5.3753	0.476749	2.402	1.0122	5.471	15.393	3.877	19.178	3.7359	6.43	4.91436	9.556	13.4123	1.87891	1.981	0.043833	-2.8422	7.77	2.24151
157.5	2.389	5.12914	0.453731	2.395	0.961305	5.352	15.475	3.969	19.019	3.71547	6.338	4.9599	9.548	13.4093	1.87948	1.89	-0.036247	-2.602	7.865	2.22748
158.33	2.311	5.21654	0.490806	2.6	0.97325	5.483	15.279	3.969	19.247	3.7215	6.507	4.78816	9.331	13.5155	1.90592	1.764	0.087133	-2.79796	7.775	2.23126
159.17	2.342	5.11518	0.491355	2.182	0.957238	5.74	15.44	3.677	19.312	3.76486	6.348	4.80332	9.242	13.5792	1.92884	1.753	0.031813	-2.96406	7.6	2.22323
160	2.188	5.0482	0.51176	2.388	0.937714	5.898	15.034	3.702	19.081	3.66113	6.767	4.8537	9.132	13.6224	1.89082	1.93	-0.012087	-2.89528	7.583	2.21173
160.83	2.113	4.99972	0.474448	2.473	0.935461	5.978	15.115	3.71	19.887	3.80961	6.494	4.73916	9.169	13.1199	1.8235	1.721	-0.021287	-2.94614	7.412	2.18091
161.67	2.321	4.9385	0.464562	2.365	0.919129	5.882	15.303	3.421	19.834	3.87451	6.515	4.56506	9.189	13.6307	1.96256	1.906	0.055693	-2.92926	7.382	2.16841
162.5	2.193	5.02346	0.453265	2.092	0.948837	6.061	15.051	3.342	20.078	3.89218	6.782	4.49938	10.095	13.0245	1.86931	1.801	0.031933	-3.03288	7.414	2.19387
163.33	2.11	4.7271	0.456468	2.763	0.883009	5.945	15.345	3.368	19.983	3.90802	6.721	4.59026	10.616	13.5639	2.00032	1.921	0.065293	-3.20174	7.501	2.24228
164.17	2.081	4.9924	0.482029	2.012	0.942125	6.061	15.198	3.293	20.096	3.91628	6.63	4.45304	11.089	12.9748	1.96368	1.942	-0.026807	-3.18346	6.909	2.11515
165	2.061	4.78454	0.482822	2.315	0.888973	6.171	15.033	3.294	19.924	3.85746	6.875	4.51648	11.101	13.2474	1.98021	1.831	0.036133	-3.10896	7.227	2.1659
165.83	2.267	4.86424	0.467336	2.104	0.908769	5.993	15.187	3.323	20.181	3.93395	7.08	4.49962	11.69	13.4498	2.05846	1.808	0.00775302	-3.19742	7.143	2.16442
166.67	2.059	4.78114	0.465371	2.458	0.890953	6.03	15.062	3.328	20.57	3.99375	7.28	4.40148	11.785	13.0106	1.99768	1.816	-0.067127	-3.23852	6.763	2.09317
167.5	2.072	4.76576	0.446038	2.269	0.89158	6.029	15.078	3.163	20.006	3.91417	7.528	4.51172	11.77	13.3416	2.01045	2	0.010113	-3.18454	7	2.13419
168.33	2.064	4.89142	0.444474	2.335	0.919412	6.148	15.286	3.178	20.402	3.99203	7.755	4.42394	11.715	13.1748	1.97916	1.66	0.015333	-3.066	6.95	2.09627
169.17	1.847	4.76392	0.456732	2.267	0.897696	6.116	14.764	3.098	20.391	3.96463	7.87	4.50876	11.695	13.177	1.95293	1.857	-0.095067	-3.32224	6.832	2.1257
170	1.855	4.50922	0.451235	2.471	0.842812	6.032	15.149	3.228	20.787	4.05922	8.112	4.56764	11.691	13.2093	1.93153	1.773	-0.130887	-3.24544	6.486	2.03719
170.83	1.921	4.99772	0.460872	2.38	0.945685	6.082	15.002	3.164	20.939	4.08286	7.863	4.63824	11.636	13.3302	1.94675	1.975	-0.131047	-3.49764	6.633	2.12033
171.67	1.783	4.80032	0.462483	2.261	0.908021	6.207	15.054	3.3	21.287	4.11973	8.061	4.71682	11.749	13.1651	1.90212	1.972	-0.030227	-3.2648	6.799	2.1071
172.5	1.829	4.89122	0.459983	2.214	0.927357	6.137	15.385	3.111	21.154	4.15751	7.785	4.76496	11.774	13.4726	1.96436	1.892	-0.107547	-3.48042	6.594	2.10531
173.33	1.721	4.65694	0.442114	2.545	0.884843	6.238	15.623	3.032	21.322	4.21164	7.893	4.76264	11.632	13.3528	1.92314	1.992	-0.112707	-3.52522	6.5	2.09697
174.17	1.648	4.64152	0.428404	2.163	0.88525	6.27	15.42	2.902	20.948	4.14183	7.856	4.78416	11.699	13.781	2.00209	1.814	-0.177207	-3.6122	6.35	2.07983
175	1.707	4.60914	0.46833	2.147	0.868148	6.145	15.346	3.237	21.168	4.13534	7.711	5.0584	12.287	13.8988	2.0375	1.618	-0.127727	-3.65192	6.214	2.051
175.83	1.827	4.62192	0.471556	2.037	0.866637	6.319	15.777	2.849	20.882	4.16323	7.646	4.83464	12.571	13.9452	2.12417	1.752	-0.059227	-3.76216	6.363	2.10368
176.67	1.613	4.3351	0.470249	2.234	0.810913	6.955	15.429	2.879	21.011	4.09121	7.416	4.82094	13.21	14.1838	2.25968	1.476	-0.062027	-3.71094	6.214	2.05612
177.5	1.646	4.5342	0.456226	2.265	0.856242	6.599	15.533	2.715	21.067	4.1732	7.408	4.77076	13.303	14.0534	2.26107	1.365	-0.128307	-3.81622	6.108	2.05423
178.33	1.477	4.64334	0.472513	1.94	0.891002	6.541	15.381	2.852	21.341	4.19607	7.23	4.8802	13.408	14.4168	2.32749	1.377	-0.231047	-3.82888	6.219	2.08486
179.17	1.395	4.35916	0.478245	2.274	0.829576	6.623	15.602	2.603	20.968	4.17733	7.354	4.74618	13.878	14.5033	2.41288	1.588	-0.348167	-3.8206	5.802	2.00643
180	1.424	4.55502	0.451791	2.168	0.875378	6.393	15.212	2.439	21.538	4.30774	7.119	4.69786	14.223	14.6257	2.50886	1.58	-0.134647	-3.80648	5.642	1.96097
180.83	1.389	4.34586	0.413474	2.063	0.835975	6.39	15.298	2.476	21.602	4.32055	7.134	4.74174	15.052	14.6332	2.61794	1.586	-0.189867	-3.85104	5.883	2.02183
181.67	1.47	4.1382	0.431306	2.15	0.781405	6.122	15.27	2.413	21.65	4.36518	7.114	4.5962	14.72	14.3206	2.55498	1.469	-0.310567	-4.03682	5.684	2.01846
182.5	1.55	4.37194	0.442381	2.058	0.827323	6.179	15.202	2.369	21.389	4.31084	6.843	4.696	14.819	14.5239	2.60757	1.359	-0.335447	-3.78902	5.586	1.94788
183.33	1.411	4.29854	0.449438	1.857	0.81929	6.252	15.277	2.4	21.383	4.30283	6.837	4.62008	15.194	14.6094	2.6891	1.487	-0.226927	-3.95604	5.837	2.03136
184.17	1.371	4.34488	0.44775	1.945	0.831848	6.146	15.238	2.298	21.495	4.34976	6.616	4.39382	15.162	14.6437	2.75265	1.59	-0.289787	-3.85152	5.723	1.99341
185	1.43	4.18358	0.417153	1.935	0.795941	6.214	15.235	2.376	21.772	4.3838	6.639	4.60408	15.303	14.7249	2.74552	1.638	-0.434447	-3.89118	5.477	1.95928
185.83	1.432	4.07532	0.433807	2.174	0.769713	6.277	15.294	2.472	21.52	4.31597	6.626	4.51838	15.257	14.5893	2.73685	1.594	-0.427727	-4.06436	5.582	2.01248
186.67	1.455	4.21478	0.414304	1.747	0.804859	6.168	15.348	2.334	21.265	4.30515	6.506	4.27434	15.554	14.7114	2.85426	1.488	-0.193787	-4.14904	5.763	2.05272
187.5	1.33	4.04532	0.437266	2.001	0.767338	6.13	15.024	2.207	21.302	4.31323	6.561	4.30726	16.06	14.5885	2.90741	1.516	-0.513747	-4.13276	5.575	2.02544
188.33	1.423	4.26572	0.420436	2.005	0.814361	6.012	15.209	2.343	21.456	4.34557	6.629	4.28254	15.284	14.8512	2.81712	1.577	-0.367087	-4.42676	5.961	2.15772
189.17	1.468	3.95932	0.423682	2.037	0.741899	6.028	14.716	2.126	21.167	4.28801	6.32	4.24434	15.663	14.3925	2.85683	1.663	-0.251307	-4.2394	5.566	2.03934
190	1.539	4.00392	0.43591	1.995	0.745791	6.046	14.648	2.247	21.253	4.27765	6.348	4.16988	15.795	14.6215	2.91618	1.538	-0.340927	-4.12956	5.414	1.98551
190.83	1.511	3.91422	0.410246	1.895	0.731639	6.026	14.404	2.27	21.018	4.2119	6.318	4.25118	15.971	14.5264	2.92209	1.663	-0.446807	-4.32598	5.177	1.98772
191.67	1.474	3.75434	0.410679	2.105	0.6997	6.082	14.443	2.189	21.253	4.27004	6.448	4.2936	16.006	14.5464	2.90837	1.566	-0.417507	-4.46812	5.048	1.98591
192.5	1.411	3.97262	0.407624	2	0.750717	6.141	14.379	2.225	20.968	4.19691	6.001	4.3214	15.967	14.4396	2.93571	1.626	-0.320687	-4.24286	5.101	1.94933
193.33	1.511	3.82966	0.407528	2.066	0.714053	6.174	14.184	2.472	21.537	4.25392	6	4.34214	15.629	14.7062	2.91163	1.806	-0.285687	-4.25326	5.021	1.94369
194.17	1.505	3.97976	0.394239	2	0.749404	6.102	14.475	2.251	20.997	4.20856	6.142	4.41574	15.824	14.5997	2.89976	1.516	-0.221907	-4.61196	5.441	2.08357
195	1.466	4.08322	0.40107	2.01	0.773587	6.184	14.45	2.277	21.209	4.23681	5.738	4.42934	15.585	14.417	2.88519	1.665	-0.289167	-4.49672	5.302	2.04121
195.83	1.57	4.10228	0.433065	1.817	0.768751	6.161	14.627	2.3	21.605	4.32634	6.059	4.24188	15.665	14.5389	2.90571	1.828	-0.498367	-4.47644	5.086	2.01155
196.67	1.599	4.1265	0.427311	1.744	0.77562	6.094	14.796	2.187	21.297	4.30253	6.043	4.50884	15.414	14.8219	2.8609	1.544	-0.331747	-4.67714	4.994	2.01505
197.5	1.503	3.8873	0.434562	1.633	0.725759	6.163	14.574	2.28	21.546	4.31419	6.156	4.44778	15.705	14.9302	2.91652	1.868	-0.455227	-4.65178	5.369	2.10214
198.33	1.356	3.89288	0.417646	1.998	0.734475	6.014	14.147	2.292	20.97	4.18241	6.347	4.38022	15.738	14.6974	2.88067	1.459	-0.478827	-4.648	5.194	2.04852
199.17	1.421	3.92166	0.407522	1.967	0.738529	6.051	14.21	2.278	21.043	4.20008	6.439	4.32564	15.349	14.5083	2.79462	1.666	-0.614767	-4.7372	5.222	2.08714
200	1.539	3.95292	0.41497	1.932	0.738065	6.16	14.093	2.278	21.041	4.18172	6.221	4.40636	15.272	13.9871	2.72729	1.688	-0.434247	-4.74112	5.109	2.06076
200.83	1.46	3.85532	0.425386	1.315	0.733685	6.091	14.03	2.278	20.713	4.11803	6.635	4.16782	14.919	13.9251	2.66004	1.703	-0.604027	-4.84452	5.338	2.13297
201.67	1.519	3.79138	0.408179	1.764	0.704926	5.932	14.314	2.278	20.622	4.13462	7.005	4.24866	14.675	14.4133	2.63552	1.648	-0.500587	-4.68812	5.156	2.05907
202.5	1.324	3.94618	0.438617	1.659	0.747154	5.91	14.217	2.278	20.566	4.1188	7.097	4.23266	15.107	14.6493	2.72477	1.729	-0.442607	-4.91494	5.207	2.11802
203.33	1.453	3.98746	0.406254	1.774	0.753013	5.966	14.107	2.278	20.816	4.1558	7.056	4.29618	14.906	14.3104	2.6421	1.668	-0.571527	-4.78778	5.068	2.06645
204.17	1.544	3.74662	0.409007	1.786	0.693393	6.076	13.907	2.278	21.17	4.20434	7.029	4.26442	14.856	14.3299	2.64567	1.632	-0.628107	-4.88078	5.129	2.09751
205	1.446	3.82212	0.39264	1.645	0.719732	6.189	13.975	2.278	20.656	4.09374	6.927	4.1643	14.523	14.4173	2.63737	1.529	-0.564307	-4.85456	4.773	2.0168
205.83	1.384	3.78544	0.393207	1.613	0.714663	6.19	13.605	2.278	20.406	4.01964	6.754	4.07812	14.481	14.5756	2.68666	1.961	-0.627507	-4.842	5.081	2.09926
206.67	1.373	3.821	0.386978	1.723	0.722647	6.212	13.641	2.278	20.657	4.07087	6.966	4.05354	14.63	14.2871	2.65174	1.837	-0.680587	-4.6992	4.975	2.04447
207.5	1.375	3.68746	0.402854	1.511	0.69319	6.271	13.694	2.278	20.155	3.96723	6.599	4.14016	14.615	14.641	2.7194	1.877	-0.453627	-4.9664	4.905	2.08145
208.33	1.307	3.71972	0.40695	1.506	0.703471	6.24	13.763	2.278	20.621	4.06845	6.464	4.0056	14.487	14.383	2.70294	1.748	-0.518527	-4.86742	5.046	2.08132
209.17	1.258	3.75288	0.42552	1.516	0.710752	6.075	13.52	2.278	20.801	4.10588	6.64	3.97622	14.524	14.3776	2.69486	1.696	-0.564867	-4.86494	5.062	2.08259
210	1.317	3.75354	0.378901	1.36	0.720219	6.163	13.5	2.278	20.467	4.02813	6.403	3.96584	14.639	14.6995	2.78288	1.72	-0.638247	-4.851	5.084	2.08792
210.83	1.277	3.7649	0.393889	1.407	0.720767	6.05	13.427	2.278	20.391	4.01868	6.668	4.0842	14.398	13.9013	2.58903	1.644	-0.693307	-4.82622	5.094	2.08274
211.67	1.347	3.81288	0.396267	1.402	0.728648	6.041	13.673	2.278	21.018	4.16258	6.633	4.02884	14.799	13.818	2.65313	1.694	-0.678987	-4.70138	4.843	2.01151
212.5	1.332	3.64088	0.386145	1.478	0.687847	5.988	13.649	2.278	20.8	4.12147	6.579	3.93376	14.771	13.9509	2.68837	1.665	-0.697667	-4.95522	5.104	2.11251
213.33	1.195	3.79268	0.390258	1.285	0.736958	6.083	13.328	2.278	20.697	4.07278	6.302	3.99768	14.898	13.9165	2.72085	1.714	-0.721607	-4.95052	5.019	2.09911
214.17	1.228	3.95664	0.404242	1.537	0.763447	6.104	13.412	2.278	20.719	4.08011	6.349	3.92908	15.054	13.896	2.75013	1.692	-0.830307	-4.76518	5.135	2.08663
215	1.075	3.82366	0.412401	1.585	0.739898	6.011	13.376	2.278	20.423	4.02583	6.078	3.9348	14.83	13.9041	2.74388	1.654	-0.709107	-4.90478	4.718	2.02919
215.83	1.182	3.5303	0.387356	1.399	0.671395	6.091	13.069	2.278	20.381	3.99235	5.923	3.9413	14.695	13.8973	2.7381	1.632	-0.787607	-4.81518	5.099	2.08469
216.67	1.096	3.922	0.42587	1.293	0.768665	5.926	13.077	2.278	20.557	4.04455	5.956	3.69696	15.182	13.5172	2.80814	1.933	-0.900587	-4.73572	4.944	2.06222
217.5	1.157	3.59778	0.370041	1.15	0.701115	6.009	13.01	2.278	20.379	3.99624	6.05	3.84888	15.263	13.1977	2.7491	1.803	-0.879507	-4.7073	4.945	2.04733
218.33	1.152	3.6832	0.381016	1.652	0.705587	5.896	13.191	2.278	20.06	3.95127	5.87	3.68852	15.191	13.4066	2.80762	1.723	-0.832387	-4.8357	4.997	2.07643
219.17	1.081	3.61806	0.406396	1.369	0.696335	5.825	13.011	2.278	20.195	3.9753	5.505	3.68386	14.893	13.3389	2.79173	1.759	-1.00083	-4.916	5.046	2.11202
220	0.974	3.62022	0.386099	1.114	0.716447	5.958	13.1	2.278	19.893	3.90588	5.46	3.64646	15.249	12.9651	2.82146	1.787	-0.800907	-4.79854	4.72	2.01935
220.83	1.067	3.632	0.417525	1.302	0.701194	6	13.22	2.278	19.812	3.89277	5.478	3.535	15.114	12.8935	2.807	1.667	-0.830167	-4.8451	4.923	2.06094
221.67	0.985	3.47436	0.370648	1.318	0.674932	5.931	13.08	2.278	19.839	3.89615	5.488	3.4832	15.026	12.7692	2.786	1.749	-0.947207	-4.71516	4.919	2.04395
222.5	1.096	3.91886	0.402631	1.061	0.782826	5.938	13.249	2.278	19.305	3.79824	5.374	3.46776	15.271	12.7023	2.83754	1.883	-0.958947	-4.63926	4.886	2.03139
223.33	1.142	3.73596	0.402804	1.078	0.734701	5.93	12.995	2.278	19.586	3.83949	5.41	3.45394	15.315	12.6079	2.83414	1.947	-0.951427	-4.659	4.778	2.0191
224.17	0.933	3.57934	0.394518	1.248	0.702658	5.871	12.92	2.278	18.773	3.67609	5.41	3.44116	15.165	12.7807	2.82741	1.637	-0.939967	-4.69126	4.911	2.03058
225	0.866	3.4431	0.403253	1.313	0.671767	5.976	12.955	2.278	19.282	3.77104	5.547	3.34922	15.057	12.1438	2.74504	1.962	-0.881167	-4.59366	4.879	2.02208
225.83	0.98	3.65446	0.409002	1.094	0.722408	5.84	12.722	2.278	18.336	3.57845	5.511	3.31304	14.878	12.356	2.74359	1.831	-0.985607	-4.73914	4.814	2.03606
226.67	0.852	3.61304	0.440887	1.058	0.718888	5.885	12.633	2.278	18.588	3.61886	5.014	3.26594	15.098	12.2626	2.83675	1.843	-0.951347	-4.5118	5.001	2.02467
227.5	0.968	3.47816	0.385096	1.097	0.683147	5.847	12.527	2.278	18.229	3.54337	5.113	3.37794	14.817	12.1393	2.74367	1.806	-0.841247	-4.59044	5.048	2.04161
228.33	0.855	3.50942	0.399156	0.913	0.706167	5.88	12.573	2.278	18.609	3.61974	4.919	3.295	14.868	12.0479	2.77992	1.786	-0.945507	-4.78212	4.949	2.06542
229.17	0.808	3.43958	0.421608	1.127	0.679001	5.723	12.426	2.278	18.537	3.6104	4.734	3.27706	14.67	11.8682	2.75076	1.897	-1.05187	-4.544	4.903	2.02134
230	0.794	3.51168	0.382114	0.937	0.711614	5.812	12.266	2.278	18.832	3.65311	4.796	3.2429	14.683	11.7196	2.73714	1.855	-0.917967	-4.55792	4.752	1.98578
230.83	0.907	3.56694	0.398565	0.847	0.721329	5.82	12.469	2.278	18.43	3.58249	4.625	3.20558	14.456	12.1743	2.76839	1.842	-1.14325	-4.56244	5.024	2.04979
231.67	0.811	3.46006	0.414767	0.975	0.691686	5.673	12.764	2.278	18.708	3.67126	4.571	3.10422	14.493	11.6341	2.74287	1.85	-1.11815	-4.68528	4.999	2.06844
232.5	0.913	3.4189	0.390036	0.838	0.686088	5.612	13.032	2.278	18.482	3.65071	4.651	3.2509	14.24	11.3299	2.63397	1.903	-1.22073	-4.60828	5.136	2.08887
233.33	0.88	3.37268	0.395496	0.911	0.671416	5.573	12.919	2.278	17.677	3.48905	4.388	3.0819	14.155	11.7627	2.72022	2.035	-1.10381	-4.50524	4.805	2.00761
234.17	0.816	3.53776	0.379367	0.887	0.719712	5.644	12.483	2.278	17.605	3.4353	4.354	3.14156	13.839	11.2592	2.6065	1.991	-1.11949	-4.66416	4.651	2.00872
235	0.716	3.56046	0.409187	0.922	0.727188	5.381	12.434	2.278	17.454	3.42718	4.439	3.29066	13.483	11.3642	2.51921	1.935	-1.30695	-4.71758	4.748	2.04416
235.83	0.782	3.33156	0.380647	0.791	0.676882	5.668	12.469	2.278	17.041	3.32226	4.679	3.19736	13.392	11.072	2.45927	1.865	-1.23761	-4.69876	4.748	2.03136
236.67	0.833	3.48502	0.398023	0.584	0.725495	5.559	12.278	2.278	16.676	3.24725	4.531	3.30702	12.986	11.2874	2.41043	1.925	-1.24443	-4.5839	4.764	2.01612
237.5	0.718	3.42188	0.371689	0.687	0.711725	5.391	12.205	2.278	16.363	3.19742	4.475	3.23896	13.153	10.4052	2.36818	2.007	-1.40077	-4.53774	4.641	1.99988
238.33	0.837	3.27946	0.413122	0.771	0.658059	5.392	12.159	2.278	16.196	3.16181	4.338	3.29706	13.047	10.5523	2.36939	1.845	-1.25283	-4.58788	4.632	1.98697
239.17	0.804	3.52052	0.397587	1.008	0.707465	5.376	11.814	2.278	16.473	3.18959	4.512	3.35744	13.161	10.5068	2.35559	1.854	-1.24331	-4.67798	5.062	2.08653
240	0.783	3.4313	0.391292	0.894	0.693894	5.488	11.634	2.278	16.011	3.07578	4.19	3.4339	13.176	10.2564	2.36335	1.866	-1.35899	-4.69576	4.919	2.07047
[truncated: 5 more columns]

## Sheet: Figure 3
Figure 3b
	Normalised IP1 accumulation (nM)
	Vehicle	Dyngo-4a	Vehicle	Dyngo-4a	Vehicle	Dyngo-4a	Vehicle	Dyngo-4a	Vehicle	Dyngo-4a
	n1		n2		n3		n4		SEM
Ace	14.7045	1.29051	17.0928	0.757505	17.1277	3.31976	22.0699	0.418853	1.548	0.649629
Pro	22.5439	4.81093	17.0371	2.18692	12.1234	1.8189	18.1095	1.69	2.13944	0.735652
But	2.85319	0	2.43735	0	1.13101	0	3.81502	0.413629	0.556632	0.103407
Figure 3c
	Normalised cAMP accumulation (% Nacl + Forskolin)
	Vehicle	Dyngo-4a	Vehicle	Dyngo-4a	Vehicle	Dyngo-4a	Vehicle	Dyngo-4a	Vehicle	Dyngo-4a
	n1		n2		n3		n4		SEM
Ace	21.6879	60.1427	37.3974	57.5987	41.2403	96.1657	6.53348	44.9327	7.94598	11.0001
Pro	21.6635	84.489	45.515	76.264	44.6184	97.3763	7.00714	41.1336	9.36405	12.0386
But	47.1386	128.774	76.753	87.0719	58.7341	161.396	14.0438	64.0084	13.1981	21.6691
Figure 3d
	% But + vehicle response ( -2^(ΔΔCt))
	n1	n2	n3	n4	SEM
But + GLPG0974	74.1718	23.5265	51.6911	17.4916	13.14
But + PTX	50.3758	16.0018	49.0807	70.2396	11.24
But + YM254890	103.299	93.6595	59.3274		13.34
But + Dyngo-4a	83.5998	137.797	108.1		15.67

## Sheet: Figure 4
Figure 4b
	cAMP accumulation (% relative to forskolin)
log[AZ-1729] (M)	-9	-8	-7	-6	-5	-4	-9	-8	-7	-6	-5	-4	-9	-8	-7	-6	-5	-4	-9	-8	-7	-6	-5	-4
	n1						n2						n3						n4						log IC50	SEM
Vehicle	97.36	65.83	56.03	19.25	15.45	18	69.83	47.8	25.02	10.25	5.78	5.4	87.1433	93.6714	80.5727	58.2812	29.1444	28.3988	73.811	58.095	52.001	35.306	34.776	26.579	-6.384	1.876
Dyngo-4a	67.3	49.83	53.15	41.22	38.67	36.17	87.7	76.27	76.44	30.23	21.98	17.34	75.3602	95.8743	59.9965	52.1752	42.4669	34.8956	125.28	121.15	138.63	62.359	60.541	35.101	-6.873	1.664
Figure 4c
	-2^(ΔΔCt)
	n1	n2	n3	SEM
AZ-1729	0.955164	1.77451	3.38991	0.715263
But + Vehicle	37.0283	17.4235	6.98858	8.80537
But + AZ-1729	68.0164	36.4861	13.0864	15.9147
Figure 4d
	% But + Vehicle response (-2^(ΔΔCt))
	n1	n2	n3	SEM
But + AZ-1729	183.688	209.407	187.254	8.045

## Sheet: Figure 5
Figure 5d	BUDDING ORGANOIDS													Figure 5f	CYSTIC ORGANOIDS
		0h		24h		48h		72h								0h		24h		48h		72h
		Relative GFP fluorescence	% area GFP-negative	Relative GFP fluorescence	% area GFP-negative	Relative GFP fluorescence	% area GFP-negative	Relative GFP fluorescence	% area GFP-negative							Relative GFP fluorescence	% area GFP-negative	Relative GFP fluorescence	% area GFP-negative	Relative GFP fluorescence	% area GFP-negative	Relative GFP fluorescence	% area GFP-negative
Untreated	Organoid #													Untreated	Organoid #
	1	1	60.0971	0.980823	68.5427	0.971235	71.6369	0.843787	78.8319						1	1	45.2034	1.29158	19.8736	1.62344	4.86533	1.63617	7.06692
	2	1	35.0085	0.770862	74.3404	0.692647	88.3481	0.533462	98.5075						2	1	68.7105	1.10207	45.907	1.22786	40.9281	0.944697	60.7729
	3	1	37.538	1.11997	42.3695	1.31092	46.2442	1.26941	57.9589						3	1	52.584	1.36723	21.9939	1.31113	21.3542	1.55626	8.78317
	4	1	91.4031	0.987207	84.6634	0.916693	62.8769	0.85273	64.7822						4	1	72.4662	1.45662	32.4275	2.14154	6.39891	2.49118	2.94451
	5	1	52.3546	1.01733	54.849	1.05108	62.4628	1.02888	75.3279						5	1	44.2589	1.25635	25.7067	1.41186	1.62003	1.55288	5.86319
	6	1	38.2388	0.939756	37.677	0.991671	33.4667	0.988895	31.3037						6	1	63.5621	1.37034	12.6452	1.89284	10.2824	1.93656	12.3735
	7	1	25.5221	1.19429	31.1798	1.36611	36.0406	1.46048	44.807						7	1	65.9794	1.07763	62.4069	1.20493	25.6927	1.18158	31.2679
	8	1	29.0769	1.05199	33.9458	1.0505	38.3915	1.08466	27.3791						8	1	60.5568	1.29562	33.6815	1.83316	11.0831	2.32688	6.22837
	9	1	44.4393	0.951738	31.1284	0.797972	20.1791	0.806501	18.9265						9	1	48.1315	1.33386	15.9353	1.54888	4.58107	1.58598	9.40083
	10	1	33.5687	1.01903	48.0488	1.13447	65.1652	1.11416	71.5346						10	1	60	1.35908	53.4303	2.48667	31.3627	2.56667	27.6391
	11	1	57.2553	1.26915	55.2445	1.44744	47.0907	1.19651	66.282						11	1	56.1026	1.43663	47.4648	1.2978	39.2877	1.84491	31.6626
	12	1	41.1986	0.905008	14.82	0.902276	13.2197	0.802124	32.186						12	1	37.5	0.971719	45.373	1.12946	35.8974	1.41077	27.359
	13	1	77.1902	1.30303	70.9027	1.24198	69.9704	1.23678	71.1217						13	1	39.1859	1.41889	36.0324	2.00861	30.2808	2.08031	17.1975
	14	1	74.5626	1.55664	62.6577	1.43573	66.3438	0.982571	77.283						14	1	34.6025	1.72974	17.5942	1.74839	6.77966	1.60414	26.5954
	15	1	57.9422	2.67111	17.978	1.91756	35.9794	1.54091	39.5765						15	1	26.8173	1.2861	35.6728	1.70248	19.2727	1.25743	35.5805
	16	1	65.6534	1.6192	50.9195	1.49102	52.8068	2.39741	35.727						16	1	37.2455	0.903114	34.3592	0.868427	43.6118	0.826418	55.3009
	17	1	68.2953	2.52736	32.4162	3.31904	28.0316	2.93978	28.5449						17	1	55.3163	1.05995	40.3481	2.11607	21.7449	1.85849	34.4988
	18	1	58.6626	1.35937	40.2211	1.60997	36.1593	1.29398	43.8683						18	1	31.3424	1.68319	23.7862	1.1722	23.5853	1.73904	27.2283
Butyrate	Organoid #													Butyrate	Organoid #
	1	1	44.3478	0.942123	48.6406	0.857361	70.7147	0.730476	84.9086						1	1	43.4641	1.19431	3.13901	1.32723	17.009	1.29815	17.5128
	2	1	57.2296	1.07787	55.1812	0.872365	62.5582	0.861827	72.7006						2	1	48.5459	1.1029	80.1782	1.17929	76.9573	1.28093	63.081
	3	1	48.5258	1.02946	48.321	1.03283	52.0462	0.876894	74.7295						3	1	64.5445	1.0423	68.6469	0.878598	89.6755	0.843554	89.1139
	4	1	19.0047	0.957265	35.38	0.845665	51.7503	0.816361	70.6083						4	1	40.4851	1.08964	11.6258	1.12863	34.6997	1.3087	23.3706
	5	1	42.9818	0.876628	42.6004	0.859671	48.1295	0.823544	41.8058						5	1	76.6542	1.19855	32.5301	1.49344	16.3243	1.44441	18.8557
	6	1	52.2208	0.781789	64.3725	0.781556	70.9302	0.77061	77.8278						6	1	64.2169	1.31306	9.51475	1.39857	24.5267	1.44329	6.23363
	7	1	48.661	0.844969	76.6502	0.801699	87.8858	0.775949	89.6346						7	1	57.0338	1.20549	25.8845	1.32765	68.1784	0.817235	89.8715
	8	1	36.1819	0.79709	52.5788	0.773929	61.7518	0.686411	77.4506						8	1	56.7976	1.44491	9.49782	1.42909	19.1611	1.49376	10.7634
	9	1	27.2087	1.1789	50.9756	1.13835	54.8768	0.977206	63.9581						9	1	50.1706	1.31201	24.395	1.26339	21.2264	1.11809	5.27778
	10	1	24.314	0.942119	19.2076	0.951925	26.6477	0.931117	32.3595						10	1	45.4936	0.783746	2.83019	0.74735	3.59281	0.460071	3.91687
	11	1	40.4637	0.896841	35.6911	0.802708	47.036	0.776596	56.5453						11	1	50.4023	1.13165	78.9963	0.389073	80.6584	0.167385	76.8696
	12	1	73.8801	0.701949	87.7667	0.704973	99.6175	0.589718	100						12	1	67.3605	1.11107	59.4789	0.936758	82.4197	1.05982	83.7379
	13	1		0.406857		0.0510848		0							13	1	35.4324	0.79711	28.3307	0.640207	64.4355	0.602861	77.6024
	14	1	84.9177	0.682769	90.8586	0.216038	99.0438	0.263007	96.7796						14	1	49.0272	0.276626	45.9724	0.252616	60.7477	0.433614	70.0993
	15	1	65.8455	1.14522	59.144	0.570836	79.2176	0.836913	68.5801						15	1	15.9193	0.869716	35.0922	0.910049	52.2623	1.02024	58.9459
	16	1	78.5809	0.216649	97.434	0	100	0	100						16	1	36.948	1.34206	42.2468	0.917562	52.6014	0.932843	33.1336
	17	1	52.3863	0.525967	72.9799	0.236305	89.2374	0.174642	91.764						17	1	27.3671	0.683731	31.6851	0.58141	41.8038	0.620872	47.0006
	18	1	84.7589	0.792766	89.562	0.0103404	100	0.0489636	99.9364						18	1	24	0.88037	53.9961	0.324485	50.7726	0.488124	52.5097
															19	1	43.9551	1.10324	60.1261	0.697041	76.5913	0.7452	46.8892
															20		47.8415		52.1404		61.669		50.6501
															21		45.7143		47.5851		36.8821		69.1958

## Sheet: Figure 6
Figure 6b
	-2^(ΔΔCt)
	n1	n2	n3	SEM
Atoh1	0.252473	0.648018	0.172856	0.146927
Neurog3	0.97951	0.611317	0.602975	0.124145
Arx	0.572049	0.631126	0.342698	0.0879655
Pax4	0.154967	0.173539	0.135842	0.0108827
NeuroD1	3.45575	3.58079	4.97785	0.487864
Pax6	8.51266	8.32303	8.32303	0.0632097
Figure 6c
	-2^(ΔΔCt)
	0h				3h				9h				16h				24h
	n1	n2	n3	SEM	n1	n2	n3	SEM	n1	n2	n3	SEM	n1	n2	n3	SEM	n1	n2	n3	SEM
NeuroD1	1	1	1		1.41278	0.930714	3.25803	0.700252	3.2839	1.76699	9.48642	0.557077	8.31342	2.33965	8.73863	2.19606	12.29	5.51452	8.41962	2.23788
Pax6	1	1	1		2.46608	1.54901	3.95239	0.709215	4.93215	3.82608	5.74859	2.36128	10.3267	3.93131	10.6967	2.06578	14.6217	6.95126	9.81352	1.96253
Figure 6d
	% But + Vehicle response ( -2^(ΔΔCt))
	NeuroD1	Pax6	NeuroD1	Pax6	NeuroD1	Pax6	NeuroD1	Pax6
	n1		n2		n3		SEM
But + Vehicle	100	100	100	100	100	100
But + GLPG0974	105.247	60.3731	85.1022	76.3231	130.899	57.8933	13.2523	5.77454
But + PTX	106.457	47.6142	130.721	72.1319	105.796	64.7072	8.20049	7.25876
Figure 6e
	-2^(ΔΔCt)
	n1	n2	n3	SEM
NeuroD1	2.26577	2.45449	2.08493	0.1067
Pax6	0.444816	1.29481	0.639983	0.2571
Figure 6f
	% But + Vehicle response ( -2^(ΔΔCt))
	NeuroD1	Pax6	NeuroD1	Pax6	NeuroD1	Pax6	NeuroD1	Pax6	NeuroD1	Pax6	NeuroD1	Pax6
	n1		n2		n3		n4		n5		SEM
But + Vehicle	100	100	100	100	100	100	100	100	100	100
But + AZ-1729	270.076	145.181	57.8722	221.914	33.559	127.015	83.4531	128.55	80.2378	112.294	42.221	19.4419

## Sheet: Supplementary Figure 1
Figure S1a
	-2^(ΔCt)
	n1	n2	n3	n4	SEM
Ffar2	0.130942	0.46587	0.428094	0.235696	0.07943
Ffar3	0.000624072	0.0016164	0.000847793	0.00036193	0.0002702
Gcg	2.1795	1.60882	1.967	1.92652	0.1178
Pyy	0.000297051	0.000375995	0.00016102	0.00038443	5.175e-05
Figure S1d
	Pearson's localisation coefficient
	n1	n2	n3	SEM
GLP-1 & PYY	0.1927	0.2224	0.2571	0.01861

## Sheet: Supplementary Figure 2
Figure 2a
	cAMP accumulation (% relative to forskolin)
log [But] (M)	-7	-6	-5	-4	-3	-2	-7	-6	-5	-4	-3	-2	-7	-6	-5	-4	-3	-2	-7	-6	-5	-4	-3	-2
	n1						n2						n3						SEM
DMSO	105.376	93.6738	88.2122	84.382	48.2779	28.3282	98.9158	116.204	89.6729	72.3973	55.9822	29.1042	98.5291	107.399	109.241	88.7673	49.3198	33.2711	2.2206	6.55541	6.77938	4.89239	2.41327	1.53474
PTX	117.856	106.443	111.541	93.4773	83.1645	100.163	100.511	72.1729	80.0913	87.0741	104.735	79.3549	174.09	93.6514	86.5081	90.6999	89.3736	76.7239	22.2074	9.99822	9.59439	1.85384	6.41084	7.41366
	% But + vehicle secretion response
	n1	n2	n3	SEM
But + Vehicle	100	100	100
But + GLPG0974	89.2766	115.648	84.9969	9.584
But + PTX	97.0952	65.8573	85.103	9.098
But + YM254890	93.7134	56.676	90.0497	11.78
But + Dyngo-4a	83.5927	117.902	40.2284	22.47
										0

## Sheet: Supplementary Figure 3
	cAMP accumulation (% relative to forskolin)
	-7	-6	-5	-4	-3	-2	-7	-6	-5	-4	-3	-2	-7	-6	-5	-4	-3	-2	-7	-6	-5	-4	-3	-2
	n1						n2						n3						SEM
Ace + Vehicle	12.7284	20.3466	28.6322	70.6913	96.0899	103.987	8.34453	35.6207	37.3428	57.0067	89.0628	84.9349	28.8701	23.1415	32.3125	64.4753	59.7791	83.7089	6.24088	4.69537	2.52459	3.95592	11.119	6.56463
Ace + AZ-1729	10.9555	7.31318	10.855	17.9744	12.325	14.5879	1.97371	5.90327	6.23621	15.0494	14.0378	15.4907	16.4333	24.9376	26.8498	29.6602	50.5945	69.2913	4.21479	6.12335	6.24539	4.46337	12.4808	18.0859
Pro + Vehicle	25.442	39.8405	45.0706	65.9507	98.3792	85.0332	16.3685	24.0589	49.5333	67.3822	98.248	75.521	21.4534	38.0791	43.078	63.0349	94.0297	81.2737	2.62565	4.99293	1.90843	1.27909	1.42846	2.76597
Pro + AZ-1729	8.83796	8.01044	9.48722	17.6605	18.2047	13.5586	6.71828	4.83899	9.91735	17.4581	22.5327	24.8276	13.2569	26.435	25.1618	35.001	49.0325	69.9897	1.92606	6.73262	5.15467	5.81419	9.63594	17.2419
But + Vehicle	32.3056	70.5187	100.534	103.482	123.296	135.625	41.2902	61.025	90.4902	101.841	108.387	97.5487	31.5936	54.2891	82.7696	129.005	124.941	106.2	3.12032	4.70759	5.1426	8.79375	5.26502	11.5242
But + AZ-1729	1.52078	3.3301	2.71041	5.22511	5.45677	4.86657	9.7158	24.0464	23.2499	35.7251	46.1897	68.3616	12.9544	17.5918	23.6721	51.7732	51.351	51.2707	3.40241	6.12021	6.91793	13.6514	14.5145	18.9694

## Sheet: Supplementary Figure 4
Fig S4a
	% Hes1-positive cells
	mouse 1	mouse 2	mouse 3	mouse 4	mouse 5	mouse 6	mouse 7	SEM
Brush	25	9.09091	11.1111	20.8333	0	0	33.3333	4.795
Enterocyte	70.122	65.2174	61.3861	72.6829	62.1849	55.5556	54.1096	2.615
EEC	11.1111	14.2857	0	0	11.7647	28.5714	40	5.532
Epithelial	88.4211	88.7701	91.4286	93.014	92	92.4092	92.2261	0.6922
Goblet	78.6885	85.2941	88.6139	88	88.1443	77.8846	74.6835	2.194
Fig S4b	Budding organoids total area							Fig S4c	Cystic organoids total area
		Total area (µm2)							Total area (µm2)
		0h	24h	48h	72h				0h	24h	48h	72h
Untreated	Organoid #						Untreated	Organoid #
	1	179.098	244.692	263.465	254.405			1	144.308	103.212	83.4245	115.896
	2	213.454	280.208	343.99	359.356			2	114.663	155.832	173.372	225.05
	3	214.323	252.665	296.226	243.605			3	56.0995	95.2387	83.497	79.2206
	4	178.736	267.016	293.254	279.483			4	42.9082	80.0179	106.473	128
	5	353.992	547.079	609.194	646.594			5	69.4358	82.0474	98.4278	89.0054
	6	180.258	225.268	235.415	278.541			6	44.3578	56.172	100.095	93.1368
	7	298.473	342.178	414.078	291.007			7	35.1528	58.4189	57.5491	76.0315
	8	225.34	299.777	278.468	334.35			8	31.2389	55.5197	86.3237	62.8402
	9	312.171	409.802	412.701	415.89			9	96.9782	125.535	120.244	140.321
	10	328.407	326.885	320.217	302.749			10	104.734	159.528	167.791	165.472
	11	211.787	245.997	214.251	232.371			11	175.184	170.111	172.865	268.973
	12	327.755	412.774	416.688	282.165			12	116.548	129.232	266.581	137.495
	13	542.73	557.226	538.309	610.644			13	147.787	161.123	144.163	170.69
	14	522.001	465.249	329.277	416.688			14	121.042	137.35	198.523	203.306
	15	240.924	177.793	210.917	222.514			15	53.8526	186.056	89.8027	96.7608
	16	503.084	559.691	672.687	489.53			16	122.564	91.6147	119.592	328.842
	17	470.25	374.069	375.954	429.372			17	129.449	162.718	311.447	62.1878
	18	519.174	557.371	493.299	693.271			18	118.65	128.942	109.662	178.083
Butyrate	Organoid #						Butyrate	Organoid #
	1	341.743	290.572	259.623	230.052			1	66.5366	80.8152	112.924	127.057
	2	322.319	314.056	295.791	246.649			2	64.7971	65.087	81.4675	109.155
	3	208.96	215.845	232.008	227.732			3	66.0293	65.8843	49.1414	57.2592
	4	514.101	486.341	438.939	530.191			4	116.548	162.718	201.567	220.194
	5	282.455	274.264	331.306	329.929			5	116.113	156.412	134.088	111.474
	6	275.786	286.441	261.798	225.558			6	60.1584	76.1765	88.0632	138.364
	7	270.64	263.537	251.288	218.165			7	66.4642	77.8435	97.4856	140.974
	8	329.929	600.062	494.024	418.5			8	95.9635	132.783	139.959	94.9488
	9	287.963	505.186	441.403	491.487			9	63.7099	149.744	107.56	104.371
	10	266.799	204.901	280.425	260.493			10	50.6635	53.7802	72.625	90.6725
	11	303.256	289.992	298.328	280.715			11	99.0802	116.983	114.942	125.028
	12	220.049	268.393	265.277	276.729			12	87.0485	80.6702	105.676	149.309
	13	409.44	470.178	454.812	474.889			13	172.647	232.298	115.026	500.619
	14	258.899	484.311	498.372	549.253			14	111.764	215.048	376.824	175.257
	15	328.914	573.389	506.128	520.334			15	240.851	255.492	240.416	206.663
	16	387.261	482.572	402.047	465.539			16	130.311	151.726	267.524	121.57
	17	279.628	332.611	337.974	456.117			17	119.239	151.726	154.494	160.321
								18	91.05	112.101	190.404	382.483
								19	84.3487	92.434	239.061	94.3278
								20	123.172	188.874	98.9896	96.0031
								21	84.1302	132.714	173.942	123.245

[truncated: 1 more sheets: Supplementary Figure 5]
